# Supplementary material for: The Effect of High-Pressure Homogenization Conditions on the Physicochemical Properties and Stability of Designed Fluconazole-Loaded Ocular Nanoemulsions
Source: Pharmaceutics. 2023 Dec 20;16(1):11. doi: 10.3390/pharmaceutics16010011 (PMC10818809; doi:10.3390/pharmaceutics16010011)
Supplement: Supplementary file 1 [file pharmaceutics-16-00011-s001.zip]

Archive with 1 entries (1 files):
- pharmaceutics-2624406-supplementary.pdf
